# Supplementary material for: Immobilization of EreB on Acid-Modified Palygorskite for Highly Efficient Degradation of Erythromycin
Source: Int J Environ Res Public Health. 2022 Sep 4;19(17):11064. doi: 10.3390/ijerph191711064 (PMC9518184; doi:10.3390/ijerph191711064)
Supplement: Supplementary file 1 [file ijerph-19-11064-s001.zip]

Archive with 1 entries (1 files):
- ijerph-1873842-supplementary.pdf
